# Supplementary material for: Functional Characterization of the mazEF Toxin-Antitoxin System in the Pathogenic Bacterium Agrobacterium tumefaciens
Source: Microorganisms. 2021 May 20;9(5):1107. doi: 10.3390/microorganisms9051107 (PMC8160871; doi:10.3390/microorganisms9051107)
Supplement: Supplementary file 1 [file microorganisms-09-01107-s001.zip]

Archive with 4 entries (4 files):
- Figure S1.pdf
- Figure S2.eps
- Table S1.pdf
- Table S2.pdf
